# Supplementary material for: Competent immune responses to SARS-CoV-2 variants in older adults following two doses of mRNA vaccination
Source: Nat Commun. 2022 May 24;13:2891. doi: 10.1038/s41467-022-30617-9 (PMC9130515; doi:10.1038/s41467-022-30617-9)
Supplement: Supplementary file 4 — Source Data [file 41467_2022_30617_MOESM4_ESM.xlsx]

## Sheet: Fig1_A
	<50 - RBD	<50 - RBD	<50 - RBD	<50 - RBD	<50 - RBD	<50 - RBD	<50 - RBD	<50 - RBD	<50 - RBD	<50 - RBD	<50 - RBD	<50 - RBD	<50 - RBD	<50 - RBD	<50 - RBD	<50 - RBD	<50 - RBD	<50 - RBD	<50 - RBD	<50 - RBD	<50 - RBD	<50 - RBD	>55 - RBD	>55 - RBD	>55 - RBD	>55 - RBD	>55 - RBD	>55 - RBD	>55 - RBD	>55 - RBD	>55 - RBD	>55 - RBD	>55 - RBD	>55 - RBD	>55 - RBD	>55 - RBD	>55 - RBD	>55 - RBD	>55 - RBD	>55 - RBD	>55 - RBD	>55 - RBD	>55 - RBD	>55 - RBD
1	0.142	0.122	0.073	0.114	0.116	0.063	0.051	0.064	0.065		0.124	0.17	0.098	0.067	0.063	0.068	0.055	0.129	0.051	0.057	0.592		0.054	0.052	0.053	0.058	0.07	0.06	0.06	0.066	0.064	0.058	0.098	0.058	0.4	0.053	0.053	0.047	0.069
2	0.532	0.838	0.846	0.564	0.607	0.065	0.469	0.608	0.411	0.217	0.331	0.186	0.835	0.849	0.755	0.336	1.031	0.26	0.226	0.783			0.277	0.864	0.713	0.462	0.834	0.056	0.222	0.771	0.737	0.45	0.106	0.404	0.805	0.08	0.112	0.047	0.426
3	0.847	1.072	1.197	1.109	1.226	0.783	1.107	1.086	1.184	0.613	0.545	0.93	0.869	1.295	1.213	0.963	1.136	0.666		0.942	0.703		1.034	0.966	1.23	1.037	0.962	0.054	1.159	0.879	1.094	1.075	0.573	1.061			0.167	0.166	0.882
4	1.011	0.692	0.764	1.149	0.447	0.603	0.796	0.402	0.52	0.511	0.95	0.907	0.732	0.552	1.048	0.485	0.551	0.705	0.403				0.134	1.012	1.147	0.841	0.974	0.053	0.882	0.792	0.894	0.83	0.271		0.789	0.266		0.1
5	0.541	0.496	0.413	0.404	0.648		0.438		0.185		0.16	0.643	0.294	0.947	0.267	0.57		0.307					0.202	0.851	0.75			0.054	0.252	0.37	0.505	0.476	0.443			0.882	0.587

## Sheet: Fig1_B
	<50 - S2	<50 - S2	<50 - S2	<50 - S2	<50 - S2	<50 - S2	<50 - S2	<50 - S2	<50 - S2	<50 - S2	<50 - S2	<50 - S2	<50 - S2	<50 - S2	<50 - S2	<50 - S2	<50 - S2	<50 - S2	<50 - S2	<50 - S2	<50 - S2	<50 - S2	>55 - S2	>55 - S2	>55 - S2	>55 - S2	>55 - S2	>55 - S2	>55 - S2	>55 - S2	>55 - S2	>55 - S2	>55 - S2	>55 - S2	>55 - S2	>55 - S2	>55 - S2	>55 - S2	>55 - S2	>55 - S2	>55 - S2	>55 - S2	>55 - S2	>55 - S2
1	0.184	0.319	0.187	0.249	0.368	0.069	0.048	0.088	0.081		0.276	0.384	0.194	0.1	0.187	0.154	0.143	0.134	0.076	0.106	0.867		0.079	0.061	0.104	0.078	0.21	0.125	0.076	0.054	0.118	0.19	0.096	0.097	0.236	0.069	0.173	0.046	0.125
2	0.25	0.299	0.398	0.593	0.42	0.067	0.136	0.339	0.181	0.169	0.387	0.334	0.282	0.372	0.48	0.334	0.525	0.162	0.237	0.818			0.103	0.102	0.284	0.152	0.284	0.098	0.239	0.225	0.289	0.481	0.17	0.199	0.435	0.406	0.239	0.048	0.262
3	0.258	0.651	0.702	0.806	0.647	0.235	0.509	0.485	0.465	0.282	0.365	0.605	0.389	0.713	0.624	0.353	0.654	0.323		0.653	0.766		0.379	0.35	0.728	0.62	0.512	0.086	0.503	0.421	0.54	0.539	0.287	0.386			0.121	0.068	0.434
4	0.574	0.466	0.481	0.526	0.3	0.242	0.356	0.276	0.397	0.365	0.408	0.304	0.49	0.35	0.495	0.248	0.321	0.331	0.466				0.305	0.318	0.591	0.528	0.455	0.06	0.421	0.358	0.473	0.436	0.239		0.755	0.673		0.053
5	0.282	0.177	0.364	0.204	0.634		0.353		0.222		0.225	0.286	0.277	0.38	0.17	0.332		0.201					0.17	0.404	0.359			0.056	0.218	0.203	0.328	0.207	0.128			0.744	0.692

## Sheet: Fig1_C
	<50 - RBD	<50 - RBD	<50 - RBD	<50 - RBD	<50 - RBD	<50 - RBD	<50 - RBD	<50 - RBD	<50 - RBD	<50 - RBD	<50 - RBD	<50 - RBD	<50 - RBD	<50 - RBD	<50 - RBD	<50 - RBD	<50 - RBD	<50 - RBD	<50 - RBD	<50 - RBD	<50 - RBD	<50 - RBD	>55 - RBD	>55 - RBD	>55 - RBD	>55 - RBD	>55 - RBD	>55 - RBD	>55 - RBD	>55 - RBD	>55 - RBD	>55 - RBD	>55 - RBD	>55 - RBD	>55 - RBD	>55 - RBD	>55 - RBD	>55 - RBD	>55 - RBD	>55 - RBD	>55 - RBD	>55 - RBD	>55 - RBD	>55 - RBD	<50 - S2	<50 - S2	<50 - S2	<50 - S2	<50 - S2
1	0.001634	0.001371	0.001068	0.001336	0.001316	0.000921	0.00084	0.001038	0.000909		0.001495	0.002044	0.00125	0.00099	0.000937	0.000981	0.001049	0.001547	0.000792	0.000872	0.010961		0.000858	0.00086	0.000836	0.000876	0.001022	0.00093	0.000939	0.000989	0.000951	0.000905	0.001211	0.001649	0.004333	0.000836	0.00083	0.000733	0.000964						0.0024448	0.0037809	0.0023066	0.0032029	0.0040582
2	0.005242	0.011421	0.010823	0.009926	0.006474	0.000931	0.008035	0.006605	0.005232	0.002377	0.003559	0.002357	0.010027	0.009031	0.008176	0.003778	0.013044	0.002715	0.002342	0.010346			0.002832	0.00779	0.00985	0.004902	0.010096	0.00088	0.005804	0.010216	0.009675	0.004792	0.001341	0.004417	0.011516	0.001071	0.001482	0.000864	0.004693						0.0029213	0.0051889	0.0048887	0.0074562	0.0044387
3	0.01265	0.015275	0.015347	0.016676	0.014333	0.008934	0.014246	0.017187	0.014683	0.007524	0.007052	0.012071	0.015702	0.018345	0.017953	0.012062	0.015665	0.009105		0.013179	0.009052		0.013145	0.013404	0.017078	0.017073	0.016624	0.000866	0.018079	0.011955	0.014218	0.016677	0.005945	0.015404			0.002677	0.001902	0.012659						0.003838	0.0081023	0.0080142	0.010214	0.0088658
4	0.013105	0.008982	0.008755	0.015388	0.006948	0.007794	0.008114	0.004312	0.006332	0.006195	0.011845	0.011152	0.008108	0.006371	0.012704	0.00516	0.007907	0.008401	0.006042				0.0032	0.013424	0.016116	0.011473	0.012845	0.000865	0.011314	0.011744	0.009586	0.009088	0.002526		0.01217	0.004602		0.001229							0.0066016	0.0053702	0.0055961	0.0062874	0.0043689
5	0.007145	0.005514	0.004835	0.004608	0.007529		0.006263		0.002565		0.001884	0.008392	0.004356	0.013138	0.002812	0.006804		0.002834					0.002133	0.011128	0.00849			0.000946	0.003676	0.005923	0.005385	0.005343	0.004616			0.011829	0.007268								0.0036689	0.0020415	0.0045295	0.003202	0.0065977
[truncated: 39 more columns]

## Sheet: Fig_2
	A-WA	A-WA	A-WA	A-WA	A-WA	A-WA	A-WA	A-WA	A-WA	A-WA	A-WA	A-WA	A-WA	A-WA	A-WA	A-WA	A-WA	A-WA	A-WA	A-WA	A-WA	A-WA	O-WA	O-WA	O-WA	O-WA	O-WA	O-WA	O-WA	O-WA	O-WA	O-WA	O-WA	O-WA	O-WA	O-WA	O-WA	O-WA	O-WA	O-WA	O-WA	O-WA	O-WA	O-WA	A-Gamma	A-Gamma	A-Gamma	A-Gamma	A-Gamma
0	0	0		0	0	0		0	0	0	0	0	0	0	0	0	0	0	0	0	180		0	0	0	0	0	0	0	0	0	0	0	0	0	0		0	0						0	0		0	0
1	0	0		60	20	0		0	60	0	0	0	0	20	20	0	60	0	0	0	4860		20	0	0	0	0	0	0	0	0	0	0	0	0	0	0	0	0						0	0		180	180
2	60	540		60	60	180		180	180	540	180	180	180	60	60	180	60	60	60	1620			60	0	20	20	60	20	60	60	180	60	0	180	0	60	60	540	180						180	540		180	60
3	1620	180		180	540	1620	1620	4860	1620	1620	540	1620	4860	540	1620	1620	180	1620		540	1620		540	180	540	540	540	540	60	540	4860	1620	20	4860	0	540	540	1620	1620						540	60		180	540
4	180	60	180	180	180	540		540			180	540	1620	180	540	180	60	540	180	540	180		180	20		180	180	60		180	1620	540	20	1620	0	1620		180	540						180	60	180	180	180
5	180		180		60			20	540	540	60	180	540	180	60				60				180	180		60		540	60	1620	540				0	180		60	180						180		180		180
[truncated: 171 more columns]

## Sheet: Fig_3B
	<50	<50	<50	<50	<50	<50	<50	<50	<50	<50	<50	<50	<50	<50	<50	<50	<50	<50	<50	<50	<50	<50	<50	>55	>55	>55	>55	>55	>55	>55	>55	>55	>55	>55	>55	>55	>55	>55	>55	>55	>55	>55	>55	>55	>55	>55
0	0.11	0.04	0.039	0.011	0.04	0.044	0.13	0.13	0.056	0.041	0.021	0.05	0.026	0.031	0.071	0	0.075	0.11	0.1	0.049	0.091	0.17		0.026	0.042	0.032	0.011	0.03	0.011	0.01	0.036	0.022	0.014	0.093	0.091	0.37	0.06	0.16	0.19
3	0.34	0.076	0.043	0.024	0.4	0.15	0.042	0.33	0.049	0.12	0.094	0.093	0.12	0.032	1.06	0.12	0.13	0.12	0.18	0.093	0.15	0.22		0.053	0.12	0.06	0.014	0	0.32	0.084	0.39	0.062	0.12	0.21	0.39	0.12	0.44	0.17	0.25

## Sheet: Fig_3C
	<55	<55	<55	<55	<55	<55	<55	<55	<55	<55	<55	<55	<55	<55	<55	<55	<55	<55	<55	<55	<55	<55	<55	<55	>55 - RBD	>55 - RBD	>55 - RBD	>55 - RBD	>55 - RBD	>55 - RBD	>55 - RBD	>55 - RBD	>55 - RBD	>55 - RBD	>55 - RBD	>55 - RBD	>55 - RBD	>55 - RBD	>55 - RBD	>55 - RBD	>55 - RBD	>55 - RBD	>55 - RBD	>55 - RBD	>55 - RBD	>55 - RBD	>55 - RBD	>55 - RBD
0	3.4	6.3	17.9	0	4.5		0	0	13.7	4.2		5.7	4	0	3.9	0	0	14.11	13.13	0	0	4.51	18.56		5.1	0	26.2	3.6	0	0	3.4	0	0	0	3.84	2.55	0	0	6.34	4.49
3	159.8	45	84.8	0	175.1	56.4	136	140	109.5	181.8		32.6	70.5	38.4	34.8	97	48.8	27.86	31.85	0	16.57	117.53	16.24		58.8	0	33.5	10.7	38.5	111	81.2	190.6	200.4	29.34	3.21	61.06	476.09	23.05	31.27	108.18

## Sheet: Fig_3D
	<50	<50	<50	<50	<50	<50	<50	<50	<50	<50	<50	<50	<50	<50	<50	<50	<50	<50	<50	<50	<50	<50	<50	>55	>55	>55	>55	>55	>55	>55	>55	>55	>55	>55	>55	>55	>55	>55	>55	>55	>55	>55	>55	>55	>55	>55
0	0.00392	0.00503	0.00971	0	0.00795	0	0	0.011	0.00344	0.014	0.00504	0	0.00776	0	0	0	0.013	0.022	0	0	0.00285	0.02		0.00569	0	0.021	0.00537	0	0	0.00501	0	0	0	0.00406	0.00435	0	0	0.00569	0.005
3	0.24	0.041	0.036	0	0.25	0.079	0.062	0.053	0.14	0.055	0.059	0.035	0.045	0.067	0.26	0.23	0.057	0.023	0	0.015	0.07	0.018		0.065	0	0.02	0.021	0.12	0.23	0.15	0.33	0.33	0.042	0.039	0.01	0.055	0.45	0.025	0.044

## Sheet: Fig_3E
	<55	<55	<55	<55	<55	<55	<55	<55	<55	<55	<55	<55	<55	<55	<55	<55	<55	<55	<55	<55	<55	<55	<55	<55	>65	>65	>65	>65	>65	>65	>65	>65	>65	>65	>65	>65	>65	>65	>65	>65	>65	>65	>65	>65	>65	>65	>65	>65
0	94.9	50	72	8.2	22.4		163	72.4	69.6	50.3		8.5	39.5	14.8	15.5	21	0	81.42	65.67	125.77	47.35	143.91	157.76		23.5	22.6	39.8	7.3	6.4	3.5	6.8	27.3	7	17.18	87.87	53.29	113.31	59.86	178.24	170.56
3	226.4	83.5	101.3	22.5	280.2	107.1	92.1	177.7	101.2	155.8		55.8	111.2	131.7	24.8	447.2	87.3	163.54	166.17	126.03	102.74	251.86	198.51		47.9	41.7	100.4	7.1	0	154.4	45.5	225.2	37.6	157.97	125.38	133.22	465.51	156.73	177.67	235.77

## Sheet: Fig4_A
Unstimulated	WA1/2020	P.1.(Gamma)	B.1.617.2 (Delta)		Unstimulated	WA1/2020	P.1.(Gamma)	B.1.617.2 (Delta)
40	557	561	422		52	478	408	420
63	126	147	152		7	62	35	48
36	731	698	669		45	101	127	134
44	526	498	510		10	87	168	149
12	147	127	157		28	133	105	114
41	319	335	352		18	52	55	42
65	316	338	292		4	228	243	256
136	367	318	400		89	189	172	186
50	112	139	136		9	179	152	186
18	147	82	74		85	508	549	537
21	508	574	527		390	575	571	651
3	124	74	63		8	456	443	425
44	811	776	779		6	247	222	262
5	332	352	358		2	246	210	208
38	296	236	203		16	576	498	507
45	634	608	504		34	697	652	642
1	174	180	179		9	347	334	281
6	431	444	502		99	314	319	337
2	241	270	252		8	466	542	509
4	417	414	423		74	235	205	164
6	120	104	108		3	106	89	89
15	264	261	206		6	84	97	113
5	310	266	226		15	187	237	141
4	330	318	282		11	603	545	506
12	348	356	381		15	408	392	289
1	204	198	133		169	144	175	231
5	396	408	332		34	119	129	97
7	248	252	188		6	29	34	18
43	323	283	269		19	69	54	52
6	105	135	150		6	90	104	79
18	130	84	103		2	43	63	52
17	293	268	264		6	70	51	43
6	550	544	450		2	13	46	34
6	175	122	169		17	34	36	37
14	94	109	115		69	85	81	128
29	217	213	236		34	61	40	69
8	261	271	284		19	57	72	59
2	116	134	98		112	116	100	94
8	80	73	90		12	19	38	37
7	164	194	185		33	95	120	87
16	300	278	343		51	57	48	55
9	238	206	139		20	148	183	199
28	156	132	149		101	210	252	263
7	299	335	296		31	38	41	79
151	199	216	185		31	268	257	250
31	56	53	80		47	38	123	43
134	147	123	189		16	23	54	43
13	40	33	35		63	141	150	147
12	38	65	34		9	203	193	233
3	67	23	28		4	75	113	100
2	33	60	60		40	249	266	253
55	148	176	149		91	144	150	200
16	57	90	78		32	124	120	108
7	149	57	38		31	91	110	89
8	29	34	28		40	153	149	124
6	42	39	41		36	164	181	198
12	142	129	92		28	760	701	757
9	24	23	23		29	536	605	549
1	28	23	16		79	432	416	439
26	52	34	41		43	204	202	208
16	101	123	111		16	192	184	147
40	37	42	44
35	33	33	21
33	77	70	186
15	28	26	28
96	218	218	239
219	220	175	223
46	144	94	108
34	266	255	243
19	283	245	261
45	201	204	175
31	97	99	89
1	125	65	113
124	328	286	281
26	159	162	146
12	157	153	144
45	113	102	129
49	473	473	470
64	586	528	537
14	360	358	342
9	608	652	636
133	458	374	449
12	99	103	95
63	248	239	276

## Sheet: Fig4_B
	<50	<50	<50	<50	<50	<50	<50	<50	<50	<50	<50	<50	<50	<50	<50	<50	<50	<50	<50	<50	<50	<50	<50	<50	<50	<50	<50	<50	<50	>55	>55	>55	>55	>55	>55	>55	>55	>55	>55	>55	>55	>55	>55	>55	>55	>55	>55	>55	>55
0	48	25	13	27	26	64	31	93	41	142	21	36	130	15	27	85	0	0	44	13	122	1								0	85	23	50	84	41	64	11	16	27	38	4	7	62	6
1	517	63	695	482	135	278	251	231	62	129	120	487	121	98	232	264	156	66	124											426	55	56	77	105	34	224	100	170	128	109	7	237	9	7	78	194
2	280	99	112	276	544	169	80	188	253	114	72	157	284	229	128	292	204	133	145	68	424									215	458	161	103	78	172	592	393	71	209	53	92	60	113	128
3	767	327	258	589	173	425	239	413	114	249	305	326	336	203	391	241	522	346	599	325	87	185								423	185	448	241	244	560	663	338	732	507	353	161	176	345
[truncated: 9 more columns]

[truncated: 16 more sheets: Fig4_C, Fig4_D, Fig5_B, Fig5_C, Fig5_D, Fig_S1_A, Fig_S1_B, Fig_S1_F, Fig_S1_G, Fig_S1_H, Fig_S1_I, Fig_S2_A, Fig_S2_B, Fig_S2_C, Fig_S3_A, Fig_S3_B]
